# Supplementary material for: Aesthetic Submandibular Gland Resection: A Review of Complication Incidence and Prevention
Source: Aesthet Surg J. 2025 May 27;45(9):869–74. doi: 10.1093/asj/sjaf096 (PMC12451699; doi:10.1093/asj/sjaf096)
Supplement: sjaf096_Supplementary_Data [file sjaf096_Supplementary_Data.zip]

Archive with 3 entries (3 files):
- Aesthetic Submandibular Gland Resection_PRISMA.docx
- Aesthetic Submandibular Gland Resection_SupplementaryTable1.docx
- Video1.mp4
